# Supplementary material for: Do Sustainable Palliative Single Fraction Radiotherapy Practices Proliferate or Perish 2 Years after a Knowledge Translation Campaign?
Source: Curr Oncol. 2022 Jul 19;29(7):5097–109. doi: 10.3390/curroncol29070404 (PMC9324375; doi:10.3390/curroncol29070404)
Supplement: Supplementary file 1 [file curroncol-29-00404-s001.zip]

Archive with 1 entries (1 files):
- curroncol-1804907-supplementary.pdf
